# Supplementary material for: Adaptive capacity and flexibility of the Neanderthals at Heidenschmiede (Swabian Jura) with regard to core reduction strategies
Source: PLoS One. 2021 Sep 7;16(9):e0257041. doi: 10.1371/journal.pone.0257041 (PMC8423277; doi:10.1371/journal.pone.0257041)
Supplement: S1 Table — Legend: Sites and evidence, according to many authors: [31,32,43,44,46,48,51,52,70,76,84–86,88,89,91–95,97–99,106,157–176]. (ZIP) [file pone.0257041.s001.zip]

Archive with 2 entries (2 files):
- S1 Table.pdf
- __MACOSX/._S1 Table.pdf
